# Supplementary material for: Three sympatric host nestlings eavesdrop on cuckoo nestling distress calls
Source: Ecol Evol. 2024 May 16;14(5):e11437. doi: 10.1002/ece3.11437 (PMC11097003; doi:10.1002/ece3.11437)
Supplement: Supplementary file 1 — Audios S1–S3. [file ECE3-14-e11437-s001.zip]

Archive with 3 entries (3 files):
- ece311437-sup-0001-AudioS1.wav
- ece311437-sup-0002-AudioS2.wav
- ece311437-sup-0003-AudioS3.wav
